# Supplementary material for: HFpEF without elevated right ventricular systolic pressure is a favorable prognostic indicator in patients with IPF requiring hospitalization for heart failure
Source: PLoS One. 2021 Jan 22;16(1):e0245778. doi: 10.1371/journal.pone.0245778 (PMC7822325; doi:10.1371/journal.pone.0245778)
Supplement: S1 Data — (XLSX) [file pone.0245778.s001.xlsx]

## Sheet: Sheet1
case-number	Age	Sex	FVC	%FVC	FEV1	FEV1/FVC	DLco	%DLco	Long-term oxygen therapy	Smoking	BMI	Heart rate	Systolic BP	Diastolic BP	Sodium	Potassium	Hemoglobin	BUN	Creatinine	BNP	KL-6	pH	PaO2 / FiO2 ratio	PaCO2	LA diameter	LV systolic diameter	LV diastolic diameter	LVEF	RV systolic pressure	Duration of hospitalization, days	30-day mortality	90-day mortality	Recurrence
1	75	m	0.91	28.6	0.66	72.5	.	.	y	ex-smoker	16.406	67	127	65	124	85	11.3	12	0.34	122	566	7.412	290	57.3	30	26	44	76	74	13	y	y	n
2	66	m	0.96	28.7	0.84	87.5	.	.	y	current	18.266	89	123	80	136	97	14	17	0.64	113	1637	7.408	183	46.8	30	23	38	74	49	34	n	y	n
3	86	f	.	.	.	.	.	.	n	never	16.701	88	110	60	134	95	13.3	13	0.52	1038	696	7.416	242	53.8	.	.	.	70	65	19	y	y	n
4	79	m	1.46	53.3	1.4	95.9	8.5	101.6	n	ex-smoker	14.463	82	140	101	142	102	12.1	25	0.7	171.2	719	7.374	209	62.6	29	22	34	65	61	24	n	n	n
5	86	f	.	.	.	.	.	.	y	never	18.778	92	114	58	139	101	13	37	0.95	561.9	1750	7.46	246	44.6	35	49	58	33	41	10	n	n	n
6	65	m	4.33	111.9	3.17	73.21	6.16	31.9	y	ex-smoker	23.695	109	129	89	143	107	18.4	14	0.79	643	2455	7.422	221	37.1	40	25	39	67	61	11	n	n	n
7	76	m	2.76	89.3	2.19	79.4	.	.	n	ex-smoker	15.703	83	138	83	136	94	13.5	25	0.63	210	599	7.459	270	46.9	39	25	42	71	37	60	n	n	n
8	67	m	3.57	93.9	2.93	82.1	.	.	n	ex-smoker	23.809	74	105	67	147	111	12.7	32	0.8	1576.5	1635	7.447	345	40.3	43	42	54	45	21	6	n	n	y
9	73	f	1.93	84.3	1.67	86.5	5.52	35.9	y	never	26.87	55	96	60	140	99	11.7	27	0.65	1268.1	234	7.475	137	39.9	37	24	36	62	66	50	n	y	n
10	87	f	.	.	.	.	.	.	n	never	15.018	61	155	110	139	107	9.3	29	1.07	220.2	646	7.437	202	38.5	29	28	42	62	41	25	n	n	y
11	73	m	2.48	73.8	1.74	70.2	4.33	25.9	y	ex-smoker	25.512	90	138	85	139	104	15.4	18	1.03	265.5	1140	7.439	82	27.6	28	40	52	46	30	9	y	y	n
12	86	m	2.31	97.5	2.08	90	5.35	80.6	y	ex-smoker	17.982	93	119	69	139	104	9.4	21	0.98	225	1429	7.426	246	32.3	27	30	48	68	34	15	n	n	n
13	80	m	1.84	60.3	1.37	74.5	9.65	66.9	y	ex-smoker	25.655	72	112	55	137	96	12.7	9	0.65	168	1138	7.472	226	40.4	52	33	52	66	44	12	n	n	n
14	72	m	.	.	.	.	.	.	n	ex-smoker	19.779	100	133	93	106	74	15.8	7	0.29	506	1104	7.365	122	43.2	46	21	33	68	37	39	n	y	n
15	76	m	2.88	80.7	2.53	87.9	4.85	31.8	y	ex-smoker	21.887	85	152	68	143	106	15.1	17	1.02	556	459	7.463	181	33.7	33	31	42	47	44	14	n	n	n
16	80	m	2.52	83.2	1.87	74.2	5.17	35.7	y	ex-smoker	23.615	82	133	62	143	108	11	50	2.11	200.7	670	7.442	256	32.1	45	28	49	74	28	15	n	n	y
17	84	m	2.28	78.9	1.58	69.4	8.27	57.5	y	never	28.78	85	134	104	139	107	10.6	39	1.71	363	507	7.404	295	32.7	52	35	52	61	44	23	n	n	n
18	79	m	.	.	.	.	.	.	n	ex-smoker	22.833	86	144	77	144	107	10	26	0.6	262	516	7.457	169	29.6	25	42	50	34	48	34	n	n	n
19	71	m	2.94	85.2	2.8	95.24	4.87	31.3	y	ex-smoker	21.745	113	94	55	139	107	11	13	0.8	586	643	7.463	144	27.1	25	21	38	77	61	25	y	y	n
20	71	m	2.43	68.6	2.06	84.7	6.62	39.8	y	ex-smoker	22.339	83	108	70	139	106	12.8	18	0.91	934	571	7.459	250	34.3	39	38	23	71	58	15	n	n	n
21	81	m	1.82	59.1	1.58	86.8	.	.	y	ex-smoker	21.341	68	103	65	136	99	11	27	1.18	909	610	7.221	455	31.6	40	28	46	70	77	1	y	y	n
22	89	f	.	.	.	.	.	.	y	never	17.778	64	142	80	138	97	11.5	21	0.65	311	893	7.405	289	49.7	40	35	53	68	33	9	n	n	y
23	79	f	1.75	79.5	1.7	97.1	8.38	71.1	n	never	14.758	78	111	65	138	104	10.9	22	0.52	261	581	7.424	375	37.2	37	26	41	67	47	64	n	n	y
24	77	f	1.37	54.4	1.07	78.1	5.41	32.4	n	never	21.943	82	90	42	132	98	14.8	17	0.82	260	2815	7.421	297	33.5	32	23	45	80	26	21	n	n	n
25	74	f	1.16	55	1.05	90.5	8.28	59.5	y	never	22.736	80	123	65	137	98	14.4	23	0.93	616.4	1389	7.426	225	42.2	36	23	38	71	44	21	n	n	n
26	78	m	2.32	74.1	1.62	69.8	8.12	66.3	n	current	20.366	86	102	58	138	109	9.5	41	2.82	4603.2	311	7.377	246	33.2	52	40	51	27	48	15	n	n	n
27	77	m	2.9	87.3	2.47	85.2	6.3	41.8	n	ex-smoker	22.995	84	136	76	140	106	16.7	12	0.75	101	342	7.425	289	36	31	25	40	69	58	14	n	n	n
28	74	m	2.73	87.2	1.85	67.77	5.62	41.6	y	ex-smoker	21.211	103	115	66	139	107	16.4	18	1.05	286	376	7.423	145	26.7	29	23	38	71	47	11	n	n	y
29	77	m	1.75	56.8	1.73	98.9	4.45	39	y	ex-smoker	20.285	92	145	102	115	82	16.3	15	0.55	1125	1011	7.38	172	40.1	30	25	37	62	64	43	n	n	n
30	82	m	.	.	.	.	.	.	y	ex-smoker	31.25	85	122	67	135	99	12.9	16	0.89	193	459	7.389	217	56.3	45	24	42	74	39	19	n	n	y
31	87	m	2.73	89.8	1.87	68.5	5.63	43.4	y	ex-smoker	23.912	69	172	94	142	108	12.7	26	1.97	243	1019	7.448	137	38.8	44	26	40	64	37	29	n	n	n
32	79	m	2.97	90	2.12	71.4	7.61	45.1	y	ex-smoker	28.65	57	139	78	142	106	17.1	13	0.93	1174	454	7.517	182	29.2	49	26	41	67	99	22	n	n	y
33	82	m	2.01	57.3	1.9	94.5	9.53	67.4	n	never	21.397	62	110	59	136	102	13.4	19	0.85	58.9	550	7.434	343	40.7	27	26	42	69	.	19	n	n	n
34	63	m	.	.	.	.	.	.	y	ex-smoker	23.438	118	116	83	141	105	15.9	11	0.68	20.7	1453	7.427	144	35.4	36	27	44	70	32	10	n	n	n
